# Supplementary material for: AoRan1 Is Involved in Regulating Conidiation, Stress Resistance, Secondary Metabolism, and Pathogenicity in Arthrobotrys oligospora
Source: Microorganisms. 2024 Sep 6;12(9):1853. doi: 10.3390/microorganisms12091853 (PMC11434409; doi:10.3390/microorganisms12091853)
Supplement: Supplementary file 1 [file microorganisms-12-01853-s001.zip]

Archive with 1 entries (1 files):
- microorganisms-3176469-supplementary.pdf
